# Supplementary material for: Sex Hormones-Mediated Modulation of Immune Checkpoints in Pregnancy and Recurrent Pregnancy Loss
Source: Int J Mol Sci. 2026 Jan 27;27(3):1265. doi: 10.3390/ijms27031265 (PMC12898136; doi:10.3390/ijms27031265)
Supplement: Supplementary file 1 [file ijms-27-01265-s001.zip]

Archive with 1 entries (1 files):
- ijms-4076928-supplementary.docx
